# Supplementary material for: Pulmonary Embolism Detection in Unenhanced CT Exams: A Radiomic-Based Classifier as a Promising Screening-Diagnostic Tool
Source: J Pers Med. 2025 Oct 17;15(10):498. doi: 10.3390/jpm15100498 (PMC12565646; doi:10.3390/jpm15100498)
Supplement: Supplementary file 1 [file jpm-15-00498-s001.zip]

Archive with 1 entries (1 files):
- jpm-3861726-supplementary.pdf
